# Supplementary material for: Estimating reproductive costs in marine mammal bioenergetic models: a review of current knowledge and data availability
Source: Conserv Physiol. 2023 Jan 18;11(1):coac080. doi: 10.1093/conphys/coac080 (PMC9845964; doi:10.1093/conphys/coac080)
Supplement: Web_Material_coac080 [file web_material_coac080.zip]

Archive with 1 entries (1 files):
- McHuron et al Reproductive Energetics_R1_Supplementary Tables.docx
